# Supplementary material for: Geometrical prediction of cleavage planes in crystal structures
Source: IUCrJ. 2021 Aug 20;8(Pt 5):793–804. doi: 10.1107/S2052252521007272 (PMC8420770; doi:10.1107/S2052252521007272)
Supplement: Supplementary file 1 [file m-08-00793-sup1.zip]

Archive with 81 entries (81 files):
- .MATLABDriveTag
- CIF_Library/.MATLABDriveTag
- CIF_Library/AlN.cif
- CIF_Library/Calzirtite.cif
- CIF_Library/Corundum.cif
- CIF_Library/Diamond.cif
- CIF_Library/Fluorite.cif
- CIF_Library/LiNbO3_R-3c.cif
- CIF_Library/LiNbO3_Weigel_MegawSetting.cif
- CIF_Library/Pyrite.cif
- CIF_Library/Quartz1.cif
- CIF_Library/Si.cif
- CIF_Library/SrTiO3.cif
- Example1_Silicon.m
- Example10_Corundum.m
- Example2_Quartz.m
- Example3_LiNbO3_R3c.m
- Example4_LiNbO3_Rm3c.m
- Example5_AlN.m
- Example6_Fluorite.m
- Example7_SrTiO3.m
- Example8_Diamond.m
- Example9_Pyrite.m
- PrimitiveCellSettings/.MATLABDriveTag
- PrimitiveCellSettings/TprimitiveFCC.mat
- PrimitiveCellSettings/TprimitiveR.mat
- Results/.MATLABDriveTag
- Results/AlNGamma.mat
- Results/AlNResults.mat
- Results/CalziriteGamma.mat
- Results/CorundumGamma.mat
- Results/CorundumResults.mat
- Results/DiamondGamma.mat
- Results/DiamondGammaPrim.mat
- Results/DiamondResults.mat
- Results/FluoriteGamma.mat
- Results/FluoriteResults.mat
- Results/LiNbO3_R-3cGamma.mat
- Results/LiNbO3_R-3cResults.mat
- Results/LiNbO3Gamma.mat
- Results/LiNbO3Gamma_Rm3c.mat
- Results/LiNbO3Results.mat
- Results/LiNbO3Results_Rm3c.mat
- Results/PyriteGamma.mat
- Results/PyriteResults.mat
- Results/QuartzGamma.mat
- Results/QuartzResults.mat
- Results/SiGamma.mat
- Results/SiGammaPrim.mat
- Results/SiResults.mat
- Results/SrTiO3Gamma.mat
- Results/SrTiO3Results.mat
- V10/.MATLABDriveTag
- V10/AtomicNumberByName.m
- V10/AverageGamma.m
- V10/Beta_to_Uij.m
- V10/CalculateClusterOfAtoms_XYZ.m
- V10/CombineSymmetryOperations.m
- V10/ConvertSFFtoNewUnitCell.m
- V10/CreateHKLList.m
- V10/DecodeDescriptors.m
- V10/ExtractCIFStructure.m
- V10/FindGapLength.m
- V10/FindUniqueOperations.m
- V10/FullListFromGeneratorsAuto.m
- V10/GammaList_ED.m
- V10/GapCleavageAbilityListFromData.m
- V10/InspectGammaCurve.m
- V10/LatticeCIF.m
- V10/LatticeConstants.m
- V10/MetricTensor.m
- V10/Muldin.m
- V10/OrientMatrixXA.m
- V10/PeriodicTableNames.mat
- V10/ProgramsList
- V10/RecognizeSpecialPosition.m
- V10/rhoT.mat
- V10/SiteMultiplicityAuto.m
- V10/SpaceFillingFunction.m
- V10/SymmetryOperationsCIF.m
- V10/TransformLatticeConstants.m
