# Supplementary material for: Geometrical prediction of cleavage planes in crystal structures
Source: IUCrJ. 2021 Aug 20;8(Pt 5):793–804. doi: 10.1107/S2052252521007272 (PMC8420770; doi:10.1107/S2052252521007272)
Supplement: Supplementary file 1 [file m-08-00793-sup1.zip › CIF_Library/LiNbO3_Weigel_MegawSetting.cif]

#------------------------------------------------------------------------------
#$Date: 2020-06-30 14:04:02 +0300 (Tue, 30 Jun 2020) $
#$Revision: 253565 $
#$URL: file:///home/coder/svn-repositories/cod/cif/2/30/06/2300667.cif $
#------------------------------------------------------------------------------
#
# This file is available in the Crystallography Open Database (COD),
# http://www.crystallography.net/. The original data for this entry
# were provided by IUCr Journals, http://journals.iucr.org/.
#
# The file may be used within the scientific community so long as
# proper attribution is given to the journal article from which the
# data were obtained.
#
data_2300667
loop_
_publ_author_name
'Weigel, Tina'
'Funke, Claudia'
'Zschornak, Matthias'
'Behm, Thomas'
'St\"ocker, Hartmut'
'Leisegang, Tilmann'
'Meyer, Dirk C.'
_publ_section_title
;
 X-ray diffraction using focused-ion-beam-prepared single crystals
;
_journal_coeditor_code           IN5030SUP1
_journal_issue                   3
_journal_name_full               'Journal of Applied Crystallography'
_journal_page_first              614
_journal_paper_doi               10.1107/S1600576720003143
_journal_volume                  53
_journal_year                    2020
_chemical_formula_sum            'Li Nb O3'
_chemical_formula_weight         147.8
_space_group_IT_number           161
_space_group_name_Hall           'R 3 -2"c'
_space_group_name_H-M_alt        'R 3 c :H'
_symmetry_cell_setting           trigonal
_symmetry_Int_Tables_number      161
_symmetry_space_group_name_Hall  'R 3 -2"c'
_symmetry_space_group_name_H-M   'R 3 c :H'
_cell_angle_alpha                90
_cell_angle_beta                 90
_cell_angle_gamma                120
_cell_formula_units_Z            6
_cell_length_a                   5.15160(10)
_cell_length_b                   5.15160(10)
_cell_length_c                   13.8690(6)
_cell_measurement_temperature    293
_cell_volume                     318.757(16)
_diffrn_ambient_temperature      293
_diffrn_measured_fraction_theta_full 1
_diffrn_measured_fraction_theta_max 1
_diffrn_measurement_device       'four-circle diffractometer'
_diffrn_measurement_device_type  'Bruker CCD'
_diffrn_radiation_monochromator  graphite
_diffrn_radiation_probe          x-ray
_diffrn_radiation_source         'X-ray tube'
_diffrn_radiation_type           'Mo K\a'
_diffrn_radiation_wavelength     0.71076
_diffrn_reflns_av_R_equivalents  0.031
_diffrn_reflns_av_unetI/netI     0.0036
_diffrn_reflns_limit_h_max       12
_diffrn_reflns_limit_h_min       -12
_diffrn_reflns_limit_k_max       9
_diffrn_reflns_limit_k_min       -12
_diffrn_reflns_limit_l_max       32
_diffrn_reflns_limit_l_min       -32
_diffrn_reflns_number            7422
_diffrn_reflns_theta_full        58.56
_diffrn_reflns_theta_max         58.56
_diffrn_reflns_theta_min         5.44
_exptl_absorpt_coefficient_mu    5.327
_exptl_absorpt_correction_T_max  0.8477
_exptl_absorpt_correction_T_min  0.6741
_exptl_absorpt_correction_type   gaussian
_exptl_absorpt_process_details
'Jana2006  (Petricek, Dusek & Palatinus, 2000)'
_exptl_crystal_density_diffrn    4.6211
_exptl_crystal_F_000             408
_refine_diff_density_max         0.79
_refine_diff_density_min         -1.06
_refine_ls_abs_structure_details
'  504 of Friedel pairs used in the refinement'
_refine_ls_extinction_coef       2570(130)
_refine_ls_extinction_method
'B-C type 1 Lorentzian isotropic (Becker & Coppens, 1974)'
_refine_ls_goodness_of_fit_gt    1.69
_refine_ls_goodness_of_fit_ref   1.65
_refine_ls_number_constraints    1
_refine_ls_number_parameters     17
_refine_ls_number_reflns         1025
_refine_ls_number_restraints     0
_refine_ls_R_factor_all          0.0163
_refine_ls_R_factor_gt           0.0152
_refine_ls_shift/su_max          0.0122
_refine_ls_shift/su_mean         0.0021
_refine_ls_structure_factor_coef F
_refine_ls_weighting_details     w=1/(\s^2^(F)+0.0001F^2^)
_refine_ls_weighting_scheme      sigma
_refine_ls_wR_factor_gt          0.0207
_refine_ls_wR_factor_ref         0.0209
_reflns_number_gt                955
_reflns_number_total             1025
_reflns_threshold_expression     I>3\s(I)
_cod_data_source_file            in5030sup1.cif
_cod_data_source_block           LN3
_cod_depositor_comments
;
The following automatic conversions were performed:

data item '_diffrn_radiation_probe' value 'X-ray' was changed to
'x-ray' in accordance with the built-in table derived from the CIF
Core dictionary named 'cif_core.dic' version 2.4.5 last updated on
2014-11-21.

data item '_exptl_absorpt_correction_type' value 'Gaussian' was
changed to 'gaussian' in accordance with the built-in table derived
from the CIF Core dictionary named 'cif_core.dic' version 2.4.5 last
updated on 2014-11-21.

Automatic conversion script
Id: cif_fix_values 7556 2019-12-06 15:28:31Z antanas 
;
_cod_original_sg_symbol_Hall     'R 3;-2"c'
_cod_original_sg_symbol_H-M      'R 3 c'
_cod_original_formula_sum        'Li1 Nb1 O3'
_cod_database_code               2300667
loop_
_space_group_symop_id
_space_group_symop_operation_xyz
1 x,y,z
2 -y,x-y,z
3 -x+y,-x,z
4 -y,-x,z+1/2
5 -x+y,y,z+1/2
6 x,x-y,z+1/2
7 x+2/3,y+1/3,z+1/3
8 -y+2/3,x-y+1/3,z+1/3
9 -x+y+2/3,-x+1/3,z+1/3
10 -y+2/3,-x+1/3,z+5/6
11 -x+y+2/3,y+1/3,z+5/6
12 x+2/3,x-y+1/3,z+5/6
13 x+1/3,y+2/3,z+2/3
14 -y+1/3,x-y+2/3,z+2/3
15 -x+y+1/3,-x+2/3,z+2/3
16 -y+1/3,-x+2/3,z+1/6
17 -x+y+1/3,y+2/3,z+1/6
18 x+1/3,x-y+2/3,z+1/6
loop_
_atom_site_label
_atom_site_type_symbol
_atom_site_fract_x
_atom_site_fract_y
_atom_site_fract_z
_atom_site_adp_type
_atom_site_U_iso_or_equiv
_atom_site_site_symmetry_multiplicity
_atom_site_occupancy
_atom_site_calc_flag
_atom_site_refinement_flags
_atom_site_disorder_assembly
_atom_site_disorder_group
Nb1 Nb 0 0 0.01995(4) Uani 0.00493(2) 6 1 d . . .
O1 O 0.04889(10) 0.34383(10) 0.0833(8) Uani 0.00727(10) 18 1 d . . .
Li1 Li 0 0 0.3014(4) Uani 0.0082(8) 6 1 d . . .
loop_
_atom_site_aniso_label
_atom_site_aniso_type_symbol
_atom_site_aniso_U_11
_atom_site_aniso_U_22
_atom_site_aniso_U_33
_atom_site_aniso_U_12
_atom_site_aniso_U_13
_atom_site_aniso_U_23
Nb1 Nb 0.00520(3) 0.00520(3) 0.00441(3) 0.002599(14) 0 0
O1 O 0.00798(14) 0.00599(11) 0.00774(9) 0.00343(13) -0.00140(14) -0.00230(9)
Li1 Li 0.0069(8) 0.0069(8) 0.0110(16) 0.0034(4) 0 0
loop_
_atom_type_symbol
_atom_type_scat_dispersion_real
_atom_type_scat_dispersion_imag
_atom_type_scat_source
Li -0.0003 0.0001 'International Tables Vol C tables 4.2.6.8 and 6.1.1.1'
Nb -2.0727 0.6215 'International Tables Vol C tables 4.2.6.8 and 6.1.1.1'
O 0.0106 0.0060 'International Tables Vol C tables 4.2.6.8 and 6.1.1.1'
loop_
_exptl_crystal_face_index_h
_exptl_crystal_face_index_k
_exptl_crystal_face_index_l
_exptl_crystal_face_perp_dist
6 -3 20 0.04081
-9 5 -19 0.03807
-8 17 -21 0.03696
-4 -19 17 0.04111
-15 6 -20 0.03835
1 5 11 0.05145
6 -21 26 0.04077
1 0 -1 0.0309
-1 0 1 0.03406
0 -2 23 0.01738
0 0 -1 0.01865
