# Supplementary material for: Geometrical prediction of cleavage planes in crystal structures
Source: IUCrJ. 2021 Aug 20;8(Pt 5):793–804. doi: 10.1107/S2052252521007272 (PMC8420770; doi:10.1107/S2052252521007272)
Supplement: Supplementary file 1 [file m-08-00793-sup1.zip › CIF_Library/SrTiO3.cif]

data_StrontiumTitanate

_audit_creation_method                    'Crystallographica 2' 
_cell_angle_alpha                         90 
_cell_angle_beta                          90 
_cell_angle_gamma                         90 
_cell_formula_units_Z                     1 
_cell_length_a                            3.905 
_cell_length_b                            3.905 
_cell_length_c                            3.905 
_cell_volume                              59.5474 
_cgraph_comments                         'High-resolution (direct space) studies of anharmonic motion 

     associated with the structural phase transition in Sr Ti O3

'
_cgraph_title                            'Strontium Titanate'
_chemical_formula_sum                    'Sr (Ti O3)'
_symmetry_space_group_name_H-M           'P m -3 m'
_symmetry_space_group_name_Hall          '-P 4 2 3'

loop_
        _symmetry_equiv_pos_as_xyz
        'x, y, z'
        '-x, -y, -z'
        '-y, x, z'
        'y, -x, -z'
        '-x, -y, z'
        'x, y, -z'
        'y, -x, z'
        '-y, x, -z'
        'x, -z, y'
        '-x, z, -y'
        'x, -y, -z'
        '-x, y, z'
        'x, z, -y'
        '-x, -z, y'
        'z, y, -x'
        '-z, -y, x'
        '-x, y, -z'
        'x, -y, z'
        '-z, y, x'
        'z, -y, -x'
        'z, x, y'
        '-z, -x, -y'
        'y, z, x'
        '-y, -z, -x'
        '-y, -z, x'
        'y, z, -x'
        'z, -x, -y'
        '-z, x, y'
        '-y, z, -x'
        'y, -z, x'
        '-z, -x, y'
        'z, x, -y'
        '-z, x, -y'
        'z, -x, y'
        'y, -z, -x'
        '-y, z, x'
        'y, x, -z'
        '-y, -x, z'
        '-y, -x, -z'
        'y, x, z'
        '-x, z, y'
        'x, -z, -y'
        '-x, -z, -y'
        'x, z, y'
        'z, -y, x'
        '-z, y, -x'
        '-z, -y, -x'
        'z, y, x'

loop_
_atom_site_label
_atom_site_type_symbol
_atom_site_fract_x
_atom_site_fract_y
_atom_site_fract_z
_atom_site_U_iso_or_equiv
_atom_site_thermal_displace_type
_atom_site_occupancy
Sr1 Sr 0 0 0 0.0052 Uiso 1
Ti1 Ti 0.5 0.5 0.5 0.004 Uiso 1
 O1  O 0 0.5 0.5 0 Uani 1

loop_
_atom_site_aniso_label
_atom_site_aniso_U_11
_atom_site_aniso_U_22
_atom_site_aniso_U_33
_atom_site_aniso_U_12
_atom_site_aniso_U_13
_atom_site_aniso_U_23
Sr 0.0052 0.0052 0.0052 0 0 0 
Ti 0.0040 0.0040 0.0040 0 0 0
 O 0.0101 0.0101 0.0039 0 0 0
