# Supplementary material for: Geometrical prediction of cleavage planes in crystal structures
Source: IUCrJ. 2021 Aug 20;8(Pt 5):793–804. doi: 10.1107/S2052252521007272 (PMC8420770; doi:10.1107/S2052252521007272)
Supplement: Supplementary file 1 [file m-08-00793-sup1.zip › Example2_Quartz.m]

function ResUnique = Example2_Quartz
%Example1_Quartz runs full calculation of Chkl in Quartz
%You can change the dmin (currently 1) and y (currently 0.75) manually if
%necessary
CIF = 'CIF_Library/Quartz1.cif';
GammaList_ED(CIF,1,[],'QuartzGamma.mat');
[~,ResUnique]  = GapCleavageAbilityListFromData('QuartzGamma.mat',0.75,'QuartzResults.mat');
