# Supplementary material for: Geometrical prediction of cleavage planes in crystal structures
Source: IUCrJ. 2021 Aug 20;8(Pt 5):793–804. doi: 10.1107/S2052252521007272 (PMC8420770; doi:10.1107/S2052252521007272)
Supplement: Supplementary file 1 [file m-08-00793-sup1.zip › Example4_LiNbO3_Rm3c.m]

function ResUnique = Example4_LiNbO3_Rm3c
%Example1_Quartz runs full calculation of Chkl in Quartz
%You can change the dmin (currently 1) and y (currently 0.75) manually if
%necessary
CIF = 'CIF_Library/LiNbO3_R-3c.cif';
load('PrimitiveCellSettings/TprimitiveR.mat','Tprimitive');
GammaList_ED(CIF,1,Tprimitive,'LiNbO3Gamma_Rm3c.mat');
[~,ResUnique]  = GapCleavageAbilityListFromData('LiNbO3Gamma_Rm3c.mat',0.75,'LiNbO3Results_Rm3c.mat');
