# Supplementary material for: Geometrical prediction of cleavage planes in crystal structures
Source: IUCrJ. 2021 Aug 20;8(Pt 5):793–804. doi: 10.1107/S2052252521007272 (PMC8420770; doi:10.1107/S2052252521007272)
Supplement: Supplementary file 1 [file m-08-00793-sup1.zip › Example6_Fluorite.m]

function ResUnique = Example6_Fluorite
%Example1_Quartz runs full calculation of Chkl in Quartz
%You can change the dmin (currently 0.8) and y (currently 0.75) manually if
%necessary
CIF = 'CIF_Library/Fluorite.cif';
load('PrimitiveCellSettings/TprimitiveFCC.mat','Tprimitive');
GammaList_ED(CIF,0.7,Tprimitive,'FluoriteGamma.mat');
[~,ResUnique]  = GapCleavageAbilityListFromData('FluoriteGamma.mat',0.75,'FluoriteResults.mat');
