# Supplementary material for: Geometrical prediction of cleavage planes in crystal structures
Source: IUCrJ. 2021 Aug 20;8(Pt 5):793–804. doi: 10.1107/S2052252521007272 (PMC8420770; doi:10.1107/S2052252521007272)
Supplement: Supplementary file 1 [file m-08-00793-sup1.zip › V10/AtomicNumberByName.m]

function Z = AtomicNumberByName(Name)
% AtomicNumberByName extract the atomic number from the name of the atom as it can appear in the CIF file
%
% Inputs
%   - Name is the name if the atom, for example 'Na2+'
%     
%    Note, that all the ionic information is ignored / removed at this point
%
% Outputs
%   - Z is atomic number, e.g. 3 for the case of Na
%
% (C) Dr Semen Gorfman (Tel Aviv University). Protected by BY-NC Creative commons licesne 	
NameCorr=Name; 
S = strfind(NameCorr,' ');
NameCorr(S) = []; 
NameCorr(3:end)=[]; %Now way it may contain more than 3 letters
for n = 0:9
    S = strfind(NameCorr,num2str(n));
    NameCorr(S) = [];
end
S = strfind(NameCorr,'+'); NameCorr(S) = [];
S = strfind(NameCorr,'-'); NameCorr(S) = [];

RMList = {'X','Y','T','H','A','B','C','D'};
for n = 1:numel(RMList)
    S = strfind(NameCorr,RMList{n}); S(S==1) = []; NameCorr(S) = [];
end

Nstr=numel(NameCorr);
if (Nstr<2)
    NameCorr=[NameCorr,' ']; %This will add the space to the symbols which contain only one letter
end
%NameCorr(3:end)=[]; %Now way it may contain more than 3 letters
load('PeriodicTableNames','PeriodicTableNames'); 
Z = find(contains(PeriodicTableNames,NameCorr));                   
