# Supplementary material for: Geometrical prediction of cleavage planes in crystal structures
Source: IUCrJ. 2021 Aug 20;8(Pt 5):793–804. doi: 10.1107/S2052252521007272 (PMC8420770; doi:10.1107/S2052252521007272)
Supplement: Supplementary file 1 [file m-08-00793-sup1.zip › V10/AverageGamma.m]

function GammaAv = AverageGamma(z,Gamma,dave)
% AverageGamma will smooth the function over the specific interval dave
%Inputs 
% - z is the vector of X3 values. It can be expressed in fractional units or (multiplied with interplanar distance) in Angstrom 
% - Gamma is the vector of Gamma) 
% - dave is the averaging interval (in the units of z). 
%IMPORTANT: we assume that z covers one unit cell 
% Outputs
% - GammaAv the result of the averaging. It has the same size as Gamma 
%
% (C) Dr Semen Gorfman (Tel Aviv University). Protected by BY-NC Creative commons licesne

Npoints = numel(z); %The number of points on the grid
dz = z(2) - z(1); %Now let us get the differences between the neighboring grid points
dSpacing = max(z) - min(z) + dz; %We assume that z covers the entire interval 

%The next procedure will extend the interval
Z1 = min(z) - dave; 
Z2 = max(z) + dave; 

zNew = Z1:dz:Z2; %We will cover this somewhat broader interval with the same step
zNewR = (zNew/dSpacing - floor(zNew/dSpacing))*dSpacing; %This will reduce it to the unit cell
GammaNew = interp1(z,Gamma,zNewR,'spline','extrap'); 

%Excellent, now zNew and GammaNew represent the new extended data 
GammaAv = Gamma;
for m = 1:Npoints
    z1 = z(m) - dave/2; %This will get us the interval for which the averaging has to be performed
    z2 = z(m) + dave/2; 
    index = (zNew >= z1)&(zNew <= z2); 
    GammaAv(m) = mean(GammaNew(index)); 
end
