# Supplementary material for: Geometrical prediction of cleavage planes in crystal structures
Source: IUCrJ. 2021 Aug 20;8(Pt 5):793–804. doi: 10.1107/S2052252521007272 (PMC8420770; doi:10.1107/S2052252521007272)
Supplement: Supplementary file 1 [file m-08-00793-sup1.zip › V10/Beta_to_Uij.m]

function U_ij = Beta_to_Uij(MatBB,Beta)
%Beta_to_Uij convert Beta matrix to Uij matrix
%
% Description 
%       This function transforms the ADPs between Beta_ij and U_ij formats
%
% Inputs:
%       - MatBB may contain the reciprocal metric tensor
%       - MatBB may be given in the form of reciprocal lattice parameters (in this case it has the size 1x3 a* b* c*) 
%       - Beta is the 3x3 beta matrix or 1x6 vector (beta11, beta22, beta33, beta12, beta13, beta23)
% 
% Outputs:  
%      - Uij is the the 3x3 matrix or 1x6 vector [U11,U22,U33,U12,U13,U13]
%      - Uij is output in the same form as Bij
%
%
%On this occasion our definition of the Beta matrix is the following
%For the Debye-Waller factor we have T = exp(-Beta_ij*hi*hj)
%The conversion between them is U_ij = Beta_ij / 2 / pi^2 / a*_i / a*_j
%
% (C) Dr Semen Gorfman (Tel Aviv University). Protected by BY-NC Creative commons licesne

if (numel(MatBB) == 3)
    b1 = MatBB;  %This is already given in the b1 form
else
    b1 = LatticeConstants(MatBB); %Otherwise the reciprocal lattice parameters will have to be extracted 
end
b1 = [b1(1),b1(2),b1(3)]; %This is just to make sure that we are dealing with 1x3 matrix
bb = b1'*b1; 

if (size(Beta,1) == 1)
%This means that Beta is given in the 1x6 format    
    Beta = [Beta(1),Beta(4),Beta(5); 
            Beta(4),Beta(2),Beta(6);
            Beta(5),Beta(6),Beta(3)];
    U_ij = Beta.*bb.^(-1)/2/pi^2; 
    U_ij = [U_ij(1,1),U_ij(2,2),U_ij(3,3),U_ij(1,2),U_ij(1,3),U_ij(2,3)];
else
    U_ij = Beta.*bb.^(-1)/2/pi^2; 
end    
