# Supplementary material for: Geometrical prediction of cleavage planes in crystal structures
Source: IUCrJ. 2021 Aug 20;8(Pt 5):793–804. doi: 10.1107/S2052252521007272 (PMC8420770; doi:10.1107/S2052252521007272)
Supplement: Supplementary file 1 [file m-08-00793-sup1.zip › V10/CalculateClusterOfAtoms_XYZ.m]

function [Table,TableC] = CalculateClusterOfAtoms_XYZ(MatAA,UA,SymMatrix,SymVector,Z,occ,R,N,dmax)
% CalculateClusterOfAtoms_XYZ calculates the coordinates of all the atoms that are relevant for the unit cell that includes N(1),N(2),N(3) unit cells in each crystallographic direction
%By saying "relevant" we assume all the atoms are not further away than dmax (in Angstrom) from the edges of the unit cell. 
%
%  Inputs
%   - MatAA is the matrix of dot products
%   - UA is the orientation matrix (relative to the given Cartesian coordinate system, this is necessary for the definition of the coordinate system itself)
%   - Starting from the third position the crystallographic information is presented
%   - N is 1 x 3 integer vector that contains the number of unit cells in each direction
%   - dmax (in Angstrom) defines the boundaries of the cluster of atoms. It is the maximum distance to the boundaries of the super cell above
%
% Outputs
%  - Table lists all the atoms (one row per atom). Each row includes atomic number, occupancy (between 0 and 1) and three coordinates  
%  - TableC is the same but the coordinates of the atoms are expressed in the Cartesian coordinate system
%
% (C) Dr Semen Gorfman (Tel Aviv University). Protected by BY-NC Creative commons licesne

A0 = N/2; 
L = (A0*MatAA*A0')^0.5 + dmax; %The radius of the sphere around the center of the supercell   
MatBB = inv(MatAA);
b1=LatticeConstants(MatBB); % Reciprocal lattice constants corresponding to the original setting

Natoms=size(Z,2);  

Nsymmetry=size(SymMatrix,3);

umax=ceil(L*b1(1));  vmax=ceil(L*b1(2));  wmax=ceil(L*b1(3));
umin=-umax;   vmin=-vmax;   wmin=-wmax;

UVW = combvec(umin:umax,vmin:vmax,wmin:wmax)';
NUVW = size(UVW,1);

Table0 = ones(1000,5); %This Table will list all the atoms relative to the unit cell
m = 0;
for k = 1:Natoms
    Rk =  R(k,:);
    for n = 1:Nsymmetry
        m = m + 1;
        Rmk = (SymMatrix(:,:,n)*Rk' + SymVector(:,n))';
        Rmk = Rmk - floor(Rmk); 
        Table0(m,:) = [Z(k),occ(k),Rmk];
    end
end
Table0((m+1):end,:) = [];
Table0 = round(Table0,4); 
Table0 = unique(Table0,'rows');

%The next two lines will convert the positions of the atoms to the unit
%cell which sits at the origin vector A0 instead of 0
Table0(:,3:5) = Table0(:,3:5) - A0; %Get the coordinates of all the atoms with respect to A0
Table0(:,3:5) = Table0(:,3:5) - floor(Table0(:,3:5)); %Reduce them to the unit cell

N0 = size(Table0,1);
TableSize = N0*NUVW;
Table = ones(TableSize,5);
N2 = 0;
for u = 1:NUVW
    N1 = N2 + 1;
    N2 = N2 + N0;
    Table(N1:N2,:) = Table0;
    Table(N1:N2,3:5) = Table(N1:N2,3:5) + UVW(u,1:3);
end
Table(:,3:5) = Table(:,3:5) + A0; %It is now worthwhile to return all the atoms back to the original coordinate system
%But we have many more atoms than we need right now and we have to remove
%most of them
index_del = [];
dmax_r = dmax*b1(1:3); %This converts dmax to the units of corresponding interplanar distances
for n = 1:3
    %The first condition 
    index_del_1 =  find(Table(:,2+n)<-dmax_r(n));
    index_del_2 =  find(Table(:,2+n)>(N(n)+dmax_r(n)));
    index_del_12 = union(index_del_1,index_del_2); 
    index_del = union(index_del,index_del_12);
end
Table(index_del,:) = []; 
TableC = Table; 

TableC(:,3:5) = TableC(:,3:5)*UA';  %Now we just convert the coordinates of the atoms to the Cartesian coordinate system
