# Supplementary material for: Geometrical prediction of cleavage planes in crystal structures
Source: IUCrJ. 2021 Aug 20;8(Pt 5):793–804. doi: 10.1107/S2052252521007272 (PMC8420770; doi:10.1107/S2052252521007272)
Supplement: Supplementary file 1 [file m-08-00793-sup1.zip › V10/CombineSymmetryOperations.m]

function [S3] = CombineSymmetryOperations(S1,S2)
N = size(S1,2);

S3(:,1:(N-1)) = S2(:,1:(N-1))*S1(:,1:(N-1));
dnew = S2(:,1:(N-1))*S1(:,N)+S2(:,N); 

S3(:,N) = dnew - floor(dnew);
