# Supplementary material for: Geometrical prediction of cleavage planes in crystal structures
Source: IUCrJ. 2021 Aug 20;8(Pt 5):793–804. doi: 10.1107/S2052252521007272 (PMC8420770; doi:10.1107/S2052252521007272)
Supplement: Supplementary file 1 [file m-08-00793-sup1.zip › V10/ConvertSFFtoNewUnitCell.m]

function [XC_hkl,YC_hkl,ZC_hkl,SFF_hkl,Gamma,S] = ConvertSFFtoNewUnitCell(X,Y,Z,SFF,hkl,MatAA)
%ConvertSFFtoNewUnitCell calculate the values of the space filling function on the "new" unit cell
%Inputs 
% - X Y Z SFF are the output variables of the SpaceFillingFunction.
% Specifically X,Y,Z are the crystallographic coordinates of the grid points covering the unit cell and SFF are the corresponding space filling function
%
%Description
%  The function will calculate the values of SFF_hkl on the (X,Y,Z) but inside the new unit cell. 
%  The unit cell is chosen in such a way that the first two basis vectors are parallel to the hkl reticular lattice planes
%
%Outputs
% - XC_hkl, YC_hkl, ZC_hkl are the Cartesian coordinates of the grid points, covering the new unit cell
% - SFF_hkl are the values of electron density (or any other space filling function)
% - Gamma are the values of space filling function averaged over the first X and Y directions (more details are available n the paper)
% - S is the 3x3 matrix. The columns of this matrix are the coordinates of the basis vectors A1, A2, A3 relative to the a1,a2,a3
%
% (C) Dr Semen Gorfman (Tel Aviv University). Protected by BY-NC Creative commons licesne

A = Muldin(hkl); %apllying 'trio' on hkl 
S = inv(A)';   %in the S basis hkl becomes 001

%Now we want to convert X Y Z to the old unit cell in which SFF is known
Xp = S(1,1)*X + S(1,2)*Y + S(1,3)*Z; 
Yp = S(2,1)*X + S(2,2)*Y + S(2,3)*Z; 
Zp = S(3,1)*X + S(3,2)*Y + S(3,3)*Z;

%Reducing their values to the unit cell, this step is super important
Xp = round(Xp,5);  Yp = round(Yp,5);  Zp = round(Zp,5); 

Xp = Xp - floor(Xp); 
Yp = Yp - floor(Yp); 
Zp = Zp - floor(Zp);

%Calculating new PDF values, by interpolating the old ones
SFF_hkl = interp3(X,Y,Z,SFF,Xp,Yp,Zp,'spline');

%Finding new lattice parameters
%Using those parameters to find A matrix
MatAA_P =  S'*MatAA*S; 
UAnew = OrientMatrixXA(MatAA_P,[1,0,0],[0,1,0]); 
     
%Finding the new cartesian coordinates in a mesh form     
XC_hkl = UAnew(1,1)*X + UAnew(1,2)*Y + UAnew(1,3)*Z; 
YC_hkl = UAnew(2,1)*X + UAnew(2,2)*Y + UAnew(2,3)*Z; 
ZC_hkl = UAnew(3,1)*X + UAnew(3,2)*Y + UAnew(3,3)*Z; 

Gamma = mean(squeeze(mean(SFF_hkl,1)),1);

     
