# Supplementary material for: Geometrical prediction of cleavage planes in crystal structures
Source: IUCrJ. 2021 Aug 20;8(Pt 5):793–804. doi: 10.1107/S2052252521007272 (PMC8420770; doi:10.1107/S2052252521007272)
Supplement: Supplementary file 1 [file m-08-00793-sup1.zip › V10/CreateHKLList.m]

function [HKLfull,HKLunique] = CreateHKLList(LP,dmin,S,Tprimitive) 
%CreateHKLList will generate the list of HKL vectors, such that 
%a) their common divider of h k l is equal to "1" (relative to the primitive unit cell)
%b) the smallest interplanar distance is dmin 
%c) Symmetry unique vectors are found only
%
%  Input
%    - LP is 1x6 vector of lattice parameters (a,b,c,alpha,beta,gamma). a,b,c, are in Angstrom and alpha, beta, gamma are in degrees
%    - dmin is the smallest interplanar distance (inverse of the largest vector length)
%    - S contains the symmetry operations (3x3xN where N is the number of
%    symmetry operations). Note that inversion will be added to the list of symmetry operations
%    - Tprimitive is the optional variable that defines the coordinates of the primitive unit cell
%  
%  Output
%    - HKLfull lists all the vectors (1 row per vector). 
%    - HKLUnique includes only symmetry independent HKL
%    - Note that HKLfull has four columns while HKLUnique has three columns.
%    - The fourth column of HKLfull refers each vector in HKLfull to the list of symemtry independent vectors 
%
% (C) Dr Semen Gorfman (Tel Aviv University). Protected by BY-NC Creative commons licesne

if (nargin<4)
    Tprimitive = eye(3);
end
LP = TransformLatticeConstants(LP,Tprimitive); %Get the lattice parameters in the primitive unit cell

hklmax = ceil(LP(1:3)/dmin); %the maximum indices which correspond to the length of the reciprocal lattice vector 1/dmin 
Ncount = 0;
%Now we will start the loop
HKL = combvec(-hklmax(1):hklmax(1),-hklmax(2):hklmax(2),-hklmax(3):hklmax(3))';
ind0 = ismember(HKL,[0,0,0],'rows'); 
%Let us remove the index [0,0,0];
HKL(ind0,:) = [];

G = gcd(HKL(:,1),gcd(HKL(:,2),HKL(:,3))); %Find the greatest common divider
HKL(G>1,:) = []; %And remove all those entries that appear to be non-mutually prime, they will give the same clavage ability anyway

%Now we will calculate the lengths of all the HKL vectors
[~,MatBB] = MetricTensor(LP); %Let us get the matrix of the reciprocal dot products

L = sum((HKL.*(HKL*MatBB)),2).^0.5;  %These are the lengths 

indexRem = (L > dmin^(-1)); 

HKL(indexRem,:) = []; %Remove those longer than 1/dmin

%Finally we created the full list of vectors hkl which are shorter than
%1/dmin
HKL = HKL*inv(Tprimitive);

HKLfull = HKL;

%Now all the HKL vectors are generated and we just have to find the uniqe
%ones

%We need to add the inversion symmetry operation (it might be present and
%might be not)
%Finally we need to convert it back from the primitive to the nonprimitive
%unit cell


Nsym = size(S,3); %Get how many symmetry operations we have
for n = 1:Nsym
    S(:,4,n) = [0,0,0]'; %We will remove all the displacements, they are irrelevant for us now
end
S(:,:,Nsym+1) = [-1,0,0,0; 0,-1,0,0; 0,0,-1,0]; %And add the inversion
S = FullListFromGeneratorsAuto(S); %Gets the full list of symmetry operations including inversion, LAUE CLASS
Nsym = size(S,3); %Here we get the number of point symmetry operations in the LAUE class

NHKL  = size(HKL,1); %How many HKL vectors we have now
n = 1; 
while (n<NHKL)
    hkl_m = zeros(Nsym,3);
    for m = 1:Nsym
        hkl_m(m,:) = HKL(n,:)*S(:,1:3,m);
    end  
%Find the symmetry equivalent HKL
    indexRem = find(ismember(HKL,hkl_m,'rows')); %Find if hkl_m is already present in HKL
    indexRem = setdiff(indexRem,n); %But make sure that we do not remove HKL(n,:) itself 
    HKL(indexRem,:) = []; %Now we are totally sure that the HKL(n,:) is uique
    n = n + 1; 
    NHKL = size(HKL,1); %See how many hkl vectors we have left in the list
end
HKLunique = HKL;

%Now we will we will find HKLunique for each HKL. This will be necessary
%for the calculations

Nfull = size(HKLfull,1);
Ind = ones(Nfull,1);
for n = 1:Nfull
    hkl_n = HKLfull(n,:); 
    hkl_nm = zeros(Nsym,3);
    for m = 1:Nsym
        hkl_nm(m,:) = hkl_n*S(:,1:3,m);
    end
    index = find(ismember(HKLunique,hkl_nm,'rows')); %Find if hkl_m is already present in HKLuniqe
    Ind(n) = index(1);
end
HKLfull = [HKLfull,Ind];
