# Supplementary material for: Geometrical prediction of cleavage planes in crystal structures
Source: IUCrJ. 2021 Aug 20;8(Pt 5):793–804. doi: 10.1107/S2052252521007272 (PMC8420770; doi:10.1107/S2052252521007272)
Supplement: Supplementary file 1 [file m-08-00793-sup1.zip › V10/DecodeDescriptors.m]

function [NAtomType,NAtomLabel,NXYZ,Noccup,NADPtype,NUiso,NUij,NBetaij]=DecodeDescriptors(str,lines)
%DecodeDescriptors is internal function which is not used independently
% (C) Dr Semen Gorfman (Tel Aviv University). Protected by BY-NC Creative commons licesne
Nstr=size(lines,2);
NAtomType=[];
NAtomLabel = [];
NXYZ=[];
Noccup=[];
NADPtype=[];
NUiso=[];
NUij=[];
NBetaij=[];
for n=1:Nstr
    k=lines(n);
    SK = str{k}; 
    CAtom=size(strfind(SK,'_atom_site_type_symbol'));
    CAtomLabel=size(strfind(SK,'_atom_site_label'));

    CX=size(strfind(SK,'_atom_site_fract_x'));
    CY=size(strfind(SK,'_atom_site_fract_y'));
    CZ=size(strfind(SK,'_atom_site_fract_z'));
    CADPtype=size([strfind(SK,'_atom_adp_type'),strfind(SK,'_atom_site_thermal_displace_type')]);
    Coccup=size(strfind(SK,'_atom_site_occupancy'));
    CUiso=size([strfind(SK,'_atom_site_U_iso'),strfind(SK,'_atom_site_B_iso'),strfind(SK,'_atom_site_B_iso_or_equiv')]);
    CU11=size(strfind(SK,'_atom_site_aniso_U_11'));
    CU22=size(strfind(SK,'_atom_site_aniso_U_22'));
    CU33=size(strfind(SK,'_atom_site_aniso_U_33'));
    CU23=size(strfind(SK,'_atom_site_aniso_U_23'));
    CU13=size(strfind(SK,'_atom_site_aniso_U_13'));
    CU12=size(strfind(SK,'_atom_site_aniso_U_12'));
    
    CB11=size(strfind(SK,'_atom_site_aniso_Beta_11'));
    CB22=size(strfind(SK,'_atom_site_aniso_Beta_22'));
    CB33=size(strfind(SK,'_atom_site_aniso_Beta_33'));
    CB23=size(strfind(SK,'_atom_site_aniso_Beta_23'));
    CB13=size(strfind(SK,'_atom_site_aniso_Beta_13'));
    CB12=size(strfind(SK,'_atom_site_aniso_Beta_12'));

    if (CAtom>0)
        NAtomType=n;
    end
    if (CAtomLabel>0)
        NAtomLabel = n;
    end
    if (CX>0)
        NXYZ(1)=n;
    end
    if (CY>0)
        NXYZ(2)=n;
    end
    if (CZ>0)
        NXYZ(3)=n;
    end
    if (CADPtype>0)
        NADPtype=n;
    end
    if (Coccup>0)
        Noccup=n;
    end
    if (CUiso>0)
        NUiso=n;
    end
    if (CU11>0)
        NUij(1)=n;
    end
    if (CU22>0)
        NUij(2)=n;
    end
    if (CU33>0)
        NUij(3)=n;
    end
    if (CU12>0)
        NUij(4)=n;
    end
    if (CU13>0)
        NUij(5)=n;
    end
    if (CU23>0)
        NUij(6)=n;
    end

    if (CB11>0)
        NBetaij(1)=n;
    end
    if (CB22>0)
        NBetaij(2)=n;
    end
    if (CB33>0)
        NBetaij(3)=n;
    end
    if (CB12>0)
        NBetaij(4)=n;
    end
    if (CB13>0)
        NBetaij(5)=n;
    end
    if (CB23>0)
        NBetaij(6)=n;
    end
end
