# Supplementary material for: Geometrical prediction of cleavage planes in crystal structures
Source: IUCrJ. 2021 Aug 20;8(Pt 5):793–804. doi: 10.1107/S2052252521007272 (PMC8420770; doi:10.1107/S2052252521007272)
Supplement: Supplementary file 1 [file m-08-00793-sup1.zip › V10/ExtractCIFStructure.m]

function [MatAA,MatBB,SymMatrix,SymVector,Z,occ,R,U_ij,Uiso] = ExtractCIFStructure(f)
% ExtractCIFStructure extracts crystallographic information from arbitrary CIF file
%(C) S. Gorfman, Department of Materials Science and Engineering, Tel Aviv University, Israel
%
% Description
%       This function will read the CIF file (f is the full path to this file and extracts all the relevant parameters of the structure)
%
%Outputs    
%   - MatAA is the matrix of dot products 
%   - MatBB is the matrix of reciprocal dot products
%   - SymMatrix is the 3x3xN array. Each layer represents the "rotation" part of the symmetry operation
%   - SymVector is 3x1xN array. Each layer represents the "displacement" part of the symmetry operation
%
%   - Z are atomic numbers (1xM array, here M is the number of atoms in the unit cell) 
%   - occ are occupancies
%
%   - R are Mx3 matrix, each line represents fractional position of atom in the unit cell
%
%   - U_ij is Mx6 matrix, where each line represents the Uij values of the atoms
%   - Uiso is isotropic ADPs (note that sometimes both are given in the CIF file)
%
% (C) Dr Semen Gorfman (Tel Aviv University). Protected by BY-NC Creative commons licesne


file = textread(f,'%s','delimiter','\n'); %Read the information from the CIF file
N=size(file,1); %The number of lines in the file

%The next line extracts the information about lattice parameters / metrix
%tensors alone. 
[MatAA,MatBB]=LatticeCIF(file); 

%Gets reciprocal lattice parameters (may be necessary for the recalculation
%of Uij / beta_ij)
b(1)=sqrt(MatBB(1,1));  b(2)=sqrt(MatBB(2,2));  b(3)=sqrt(MatBB(3,3));

%The next line extracts the information about the symmetry operations
[SymMatrix,SymVector]=SymmetryOperationsCIF(file);  

Nsymmetry=size(SymMatrix,3);
AtomSiteEntries=strfind(file,'_atom_site_'); %Finds the rows specifying atom site
Nlines=[];
for n=1:N
    if (numel(AtomSiteEntries{n})>0)
        Nlines=union(Nlines,n);
    end
end
indexBreaks=find(diff(Nlines)-1); %This will give us the lines where _atom_site blocks are interrupted
NBlocks=size(indexBreaks,2)+1; %Find the number of blocks describing atom cite in the cif file
indexBreaks=[0,indexBreaks,size(Nlines,2)];

R = [];  U_ij = [];  occ = []; multiplicity = [];  Uijset = 0; Uiso = [];
Uijc = zeros(1,6); 

for n=1:NBlocks
    NlinesCurrentBlock=Nlines(indexBreaks(n)+1:indexBreaks(n+1));
    NentriesCurrentBlock=numel(NlinesCurrentBlock);
    k=NlinesCurrentBlock(end);
    flag=0; 
    Natoms=0;
    while (flag==0)
        k=k+1; %Note that the actual information begins next line after the last line after _atom_site block
        if (size(file{k})>0)
            str=textscan(file{k},'%s'); 
            NReadEntries=size(str{1},1); %Number of the entries given in the row describing an atom
            if (NReadEntries<NentriesCurrentBlock)
                flag=1;
            else
                Natoms=Natoms+1;
                if (Uijset == 0)
                    U_ij(Natoms,1:6) = zeros(1,6);
                end
                [NAtomType,NAtomLabel,NXYZ,Noccup,~,NUiso,NUij,NBij]=DecodeDescriptors(file,NlinesCurrentBlock); %Reads the description for each entry
                if (numel(NAtomType)>0)
                    AtomName=str{1}{NAtomType};
                    Z(Natoms)=AtomicNumberByName(AtomName);
                elseif (numel(NAtomLabel)>0)
                    AtomName=str{1}{NAtomLabel};
%                    AtomName
                    Z(Natoms)=AtomicNumberByName(AtomName);
                end
                if (numel(NXYZ)>0)
                    for nn = 1:3 
                        XYZ(nn)=sscanf(str{1}{NXYZ(nn)},'%f'); 
                    end
                    XYZ = RecognizeSpecialPosition(XYZ);  %This will make the necessary rounding in the case if the atomic position is special. For example it will convert 0.333333 to 1/3
                    R(Natoms,:)=XYZ;                    
                end
                if (numel(Noccup)>0)
                    occ(Natoms)=sscanf(str{1}{Noccup},'%f'); %Read the occupancies (it will be later corrected for the site symmetry multiplicity)
                end
                if (numel(NUij)==6)
                    for nn = 1:6 
                        Uijc(nn)=sscanf(str{1}{NUij(nn)},'%f'); 
                    end
                    U_ij(Natoms,1:6)=Uijc;
                    Uijset = 1;
                elseif (numel(NBij)==6)
                    for nn = 1:6
                        Bijc(nn)=sscanf(str{1}{NBij(1)},'%f');
                    end
                    U_ij(Natoms,1:6) = Beta_to_Uij(MatBB,Bijc);
                    Uijset = 1;
                else
                    
                    if (numel(NUiso)==1)
    %ADP are given as isotropic and they were not yet touched by the
    %anisotropic Uij block
                        ReadUiso = sscanf(str{1}{NUiso},'%f'); 
                        if (numel(ReadUiso)>0)
                            Uiso(Natoms,1) = ReadUiso;
                        else
                            Uiso(Natoms,1) = 0;
                        end
                        Uijset = 1;
                    end
                end
            end
        else
            flag=1;
        end
        if (k==N)
            flag=1; %Actually the end of the file is reached
        end
    end
end
N1 = size(R,1);
N2 = size(U_ij,1);
N3 = size(occ,1);
N5 = numel(Uiso);
if (N2 == 0)
    U_ij = zeros(N1,6);
end
if (N3 == 0)
    occ = ones(1,N1);
end
N4 = size(multiplicity,1);
if (N4 == 0)
    multiplicity = SiteMultiplicityAuto(R,SymMatrix,SymVector);
end
occ = occ.*multiplicity' / Nsymmetry;
Natoms = size(R,1); 


if (U_ij(:) == 0)&(N5 > 0)
    for nn = 1:Natoms
        U_ij(nn,:) = [Uiso(nn),0,0,0,0,0];
    end
end
