# Supplementary material for: Geometrical prediction of cleavage planes in crystal structures
Source: IUCrJ. 2021 Aug 20;8(Pt 5):793–804. doi: 10.1107/S2052252521007272 (PMC8420770; doi:10.1107/S2052252521007272)
Supplement: Supplementary file 1 [file m-08-00793-sup1.zip › V10/FindGapLength.m]

function GapLength = FindGapLength(z,Gamma,GapLevel)
%FindGapLength will calculate the length of the structural gap as defined
%in the paper
%Inputs
%  - z is the vector of z values covering 1 unit cell
%  - Gamma is the vector of Gamma values, defining Gamma(z) function
%  - GapLevel (usually 0.75) defines the gap level (in the units of mean(Gamma));
%Outputs
%  - GapLength (in the units of z)
%
% (C) Dr Semen Gorfman (Tel Aviv University). Protected by BY-NC Creative commons licesne

dz = z(2) - z(1); %Now let us get the differences between the neighboring grid points
z = [z,z(end) + dz + z - z(1)]; %This will extend the function to two unit cells
Gamma = [Gamma,Gamma]; 
Gamma = Gamma / mean(Gamma); 
index = find(Gamma<GapLevel); %Find all the points that have their values satisfying the definition of a gap

if (numel(index)>0)
    zGaps = z(index); 
    zGaps = sort(zGaps,'ascend'); %Just in case sort them in the ascending order; 
    dzGaps = [diff(zGaps),5*dz]; %This will calculate the differences and will help us to detect that the gap is interrupted
    indexBreaks = find(dzGaps>(2*dz)); %These are the indices of the points where the Gap is interrupted  
    indexBreaks = [0,indexBreaks];
    GapLength = 0;
    for n = 1:(numel(indexBreaks)-1) 
        i1 = index(indexBreaks(n)+1); 
        i2 = index(indexBreaks(n+1));            
        dzn = z(i2) - z(i1); %Gets the difference between the point on the left and the point on the right
        In = mean(GapLevel - Gamma(i1:i2));
        Gap_n = dzn*In;
        GapLength = max(GapLength,Gap_n); 
    end
else
    GapLength = 0;
end
