# Supplementary material for: Geometrical prediction of cleavage planes in crystal structures
Source: IUCrJ. 2021 Aug 20;8(Pt 5):793–804. doi: 10.1107/S2052252521007272 (PMC8420770; doi:10.1107/S2052252521007272)
Supplement: Supplementary file 1 [file m-08-00793-sup1.zip › V10/FindUniqueOperations.m]

function Su = FindUniqueOperations(S)
%This function looks through all the symmetry operations and find unique
%ones
% (C) Dr Semen Gorfman (Tel Aviv University). Protected by BY-NC Creative commons licesne
N = size(S,3);
N1 = size(S,1);
N2 = size(S,2);
Table = zeros(N,N1*N2); 
for n=1:N
    Table(n,:) = reshape(S(:,:,n)',1,N1*N2);
end
Table = round(Table*12)/12; 

TableUnique = unique(Table,'rows','stable'); 

Nunique = size(TableUnique,1); 
Su = zeros(N1,N2,Nunique);
for n = 1:Nunique
    Su(:,:,n) = reshape(TableUnique(n,:),N2,N1)';
end
