# Supplementary material for: Geometrical prediction of cleavage planes in crystal structures
Source: IUCrJ. 2021 Aug 20;8(Pt 5):793–804. doi: 10.1107/S2052252521007272 (PMC8420770; doi:10.1107/S2052252521007272)
Supplement: Supplementary file 1 [file m-08-00793-sup1.zip › V10/FullListFromGeneratorsAuto.m]

function SF = FullListFromGeneratorsAuto(SG)
%FullListFromGeneratorsAuto: creates the full list of symetry operations
%from generators
% Input
%    SG is 3x4xNg here Ng is the number of generators
%Output
%    SF is 3x4xNf here Nf is the total number of symmetry operations 
%
% (C) Dr Semen Gorfman (Tel Aviv University). Protected by BY-NC Creative commons licesne

SF = SG; 
NF = 1; 
NG(3) = 0; 
Niter = 0; Nmax = 100; 
while (~(NF == NG(3)))&&(Niter<Nmax)
    Niter = Niter + 1;
    SG = SF;
    NG = size(SG);
    SF = zeros(NG(1),NG(2),NG(3)^2);
    Nc = 0;
    for n=1:NG(3)
        for m = 1:NG(3)
            Nc = Nc + 1;
            SF(:,:,Nc) = CombineSymmetryOperations(SG(:,:,n),SG(:,:,m));
        end
    end
    SF = FindUniqueOperations(SF);
    NF = size(SF,3);
end

    
