# Supplementary material for: Geometrical prediction of cleavage planes in crystal structures
Source: IUCrJ. 2021 Aug 20;8(Pt 5):793–804. doi: 10.1107/S2052252521007272 (PMC8420770; doi:10.1107/S2052252521007272)
Supplement: Supplementary file 1 [file m-08-00793-sup1.zip › V10/GammaList_ED.m]

function [hklFull,hklUnique,zUnique,GammaUnique,MatAA] = GammaList_ED(CIF_File,dmin,Tprimitive,NameSave)
%GammaList_ED creates the list Gamma values for the many different lattice
%planes, whose interplanar distance is not smaller than dmin
%
%Inputs
%      - CIF_File is thepath to the CIF file 
%      - dmin is the smallest interplanar distance. It controls the number of the hkl vectors produced. Typically dmin = 0.5 A; 
%      - Tprimitive (will be determined automatically from the space group
%        information in the next release) is the 3x3 matrix. The columns of this
%        matrix are the transformation to the primitive unit cell. It can be also
%        a unitary matrix e.g. eye(3)
%      - NameSave is the name of the file where the results will be saved (the results will be save in the folder ../Results)
%       
%Outputs
%      - hklFull,hklUnique are the list of Miller indices (Full and symmetry independend correspondingly) as created by the function CreateHKLList
%      - zUnique (the values of D (in Angstrom) for each plane (one row per plane)
%      - GammaUnique (the same size as zUnique) are the values of Gamma
%      - MatAA is the matrix of dot products
%
% (C) Dr Semen Gorfman (Tel Aviv University). Protected by BY-NC Creative commons licesne

Ngridpoints = [150,150,150];
[~,~,~,X,Y,Z,SFF,MatAA,SymMatrix] = SpaceFillingFunction(CIF_File,Ngridpoints);
LP = LatticeConstants(MatAA);
if (numel(Tprimitive) == 0)
    Tprimitive = eye(3);
end
[hklFull,hklUnique] = CreateHKLList(LP,dmin,SymMatrix,Tprimitive);

Nunique = size(hklUnique,1);  %This is how many unique vectors we have
C = ones(Nunique,1);
NZ = size(Z,3); 
zUnique = ones(Nunique,NZ);
GammaUnique = ones(Nunique,NZ); 
f = waitbar(0,'Please wait...','Name','Calculating Gammas');
for n = 1:Nunique
    Msg = sprintf('Processing plane %i out of %i',[n,Nunique]);
    waitbar(n/Nunique,f,Msg);
    [~,~,ZnewC,~,Gamma] = ConvertSFFtoNewUnitCell(X,Y,Z,SFF,hklUnique(n,:),MatAA);
    zUnique(n,:) = squeeze(ZnewC(1,1,:))'; 
    GammaUnique(n,:) = Gamma';
end
close(f);
if (nargin>3)
    FolderName = 'Results';
    if ~exist(FolderName,'dir')
        mkdir(FolderName);
    end
    NameSave = [FolderName,'/',NameSave];
    save(NameSave,'hklFull','hklUnique','zUnique','GammaUnique','MatAA','CIF_File');
end
