# Supplementary material for: Geometrical prediction of cleavage planes in crystal structures
Source: IUCrJ. 2021 Aug 20;8(Pt 5):793–804. doi: 10.1107/S2052252521007272 (PMC8420770; doi:10.1107/S2052252521007272)
Supplement: Supplementary file 1 [file m-08-00793-sup1.zip › V10/GapCleavageAbilityListFromData.m]

function [ResFull,ResUnique,MatAA,zUnique,GammaUniqueAve] = GapCleavageAbilityListFromData(DataName,GapLevel,NameSave)
%GapCleavageAbilityListFromData calculates the list of Chkl values from the
%results of the output of the program GammaList_ED
%Inputs
%  - DataName is the name (e.g. 'SiGamma.mat') of the file where the results of GammaList_ED are stored  
%  - GapLevel (typically 0.75) is the threshold value (this is also defined
%  "y" in the paper)
%  - NameSave is the name of the variable where the data will be saved 
%Outputs
%  - ResFull (in the format h k l Chkl) and ResUnuqie (the same format) including full list and the list of symmetry independent planes
%  - MatAA is the matrix of dot products
%  - zUnique is the same zUnique from the output of GammaList_ED
%  - GammaUniqueAve is the same as GammaUnique but smoothed over the
%  intervale of dsmooth Angstrom (interbal variable, not changed by the user)
%
% (C) Dr Semen Gorfman (Tel Aviv University). Protected by BY-NC Creative commons licesne
dsmooth = 0.1;
DataName = ['Results/',DataName];
d = dir(DataName); 
DataName = ['Results/',d(1).name]; %This is just to allow using masks
load(DataName,'hklFull','hklUnique','MatAA','zUnique','GammaUnique'); 

Nunique = size(zUnique,1);  %This is how many unique vectors we have
CUnique = ones(Nunique,1);

GammaUniqueAve = GammaUnique; 
for n = 1:Nunique
    Gamma_n = GammaUnique(n,:); 
    z_n = zUnique(n,:); 
    Gamma_n = AverageGamma(z_n,Gamma_n,dsmooth);
    GammaUniqueAve(n,:) = Gamma_n;
%    CUnique(n) = (max(Gamma_n)-min(Gamma_n))/mean(Gamma_n); %Find the minimum value of the ability
   CUnique(n) = FindGapLength(z_n,Gamma_n,GapLevel); 
end
CFull = CUnique(hklFull(:,4));  
[~,index] = sort(CFull,'descend');
ResFull = [hklFull(index,1:3),CFull(index)];

[~,index] = sort(CUnique,'descend');
ResUnique = [hklUnique(index,:),CUnique(index)];
zUnique = zUnique(index,:);
if (nargin>2)
    FolderName = 'Results';
    NameSave = [FolderName,'/',NameSave];    
    save(NameSave,'ResFull','ResUnique','zUnique','MatAA');
end
