# Supplementary material for: Geometrical prediction of cleavage planes in crystal structures
Source: IUCrJ. 2021 Aug 20;8(Pt 5):793–804. doi: 10.1107/S2052252521007272 (PMC8420770; doi:10.1107/S2052252521007272)
Supplement: Supplementary file 1 [file m-08-00793-sup1.zip › V10/InspectGammaCurve.m]

function InspectGammaCurve(hkl,ResultsFile)
%This function will produce the Gamma(hkl,dz) curve for the inspection
%
% (C) Dr Semen Gorfman (Tel Aviv University). Protected by BY-NC Creative commons licesne

FileToLoad = ['Results/',ResultsFile];
load(FileToLoad,'hklFull','GammaUnique','zUnique'); 

index = find(ismember(hklFull(:,1:3),hkl,'rows')); 
if (numel(index)>0)

    Nunique = hklFull(index,4); 

    z  = zUnique(Nunique,:); 
    Gamma = GammaUnique(Nunique,:); 
    dz = z(2) - z(1); %Now let us get the differences between the neighboring grid points
    z = [z,z(end) + dz + z - z(1)]; %This will extend the function to two unit cells
    Gamma = [Gamma,Gamma]; 
    
    y0 = mean(Gamma); 
    y75 = 0.75*y0; 

    plot(z,Gamma,'linewidth',2,'color','b'); 
    xlabel('D (A)'); 
    ylabel('Gamma (e / A3)'); 

    
    axis tight; 
    
    xL = xlim; 
    yL = ylim; 
    
    hold on;
    line(xL,[y0,y0],'linestyle','-','color','k','linewidth',2);
    line(xL,[y75,y75],'linestyle','--','color','r','linewidth',2);

    set(gcf,'color','w','Position',[50,50,1400,800]); 
    set(gca,'color','w','fontsize',25); 
else
    warning('No such plane on the list. Try a multiple, e.g. [200] instead of [100]');
end
