# Supplementary material for: Geometrical prediction of cleavage planes in crystal structures
Source: IUCrJ. 2021 Aug 20;8(Pt 5):793–804. doi: 10.1107/S2052252521007272 (PMC8420770; doi:10.1107/S2052252521007272)
Supplement: Supplementary file 1 [file m-08-00793-sup1.zip › V10/LatticeCIF.m]

function [MatAA,MatBB]=LatticeCIF(f)
% LatticeCIF extracts the lattice parameters from the CIF file
%
% Input
%       - f is the path to the CIF file (should bhe given in '')
% Output
%       - MatAA, MatBB are the matrices of dot products 
%
% (C) Dr Semen Gorfman (Tel Aviv University). Protected by BY-NC Creative commons licesne

if ischar(f)
    file  = textread(f,'%s','delimiter','\n','whitespace',''); %Read the information from the CIF file
else
    file = f;
end
Read_a     = strfind(file,'_cell_length_a'); 
Read_b     = strfind(file,'_cell_length_b');
Read_c     = strfind(file,'_cell_length_c');
Read_alpha = strfind(file,'_cell_angle_alpha');
Read_beta  = strfind(file,'_cell_angle_beta');
Read_gamma = strfind(file,'_cell_angle_gamma');
N=size(file,1);
for n=1:N
    str=file{n};
    if (size(Read_a{n})>0)
        a(1)=sscanf(str,'%*s %f');
    end
    if (size(Read_b{n})>0)
        a(2)=sscanf(str,'%*s %f');
    end
    if (size(Read_c{n})>0)
        a(3)=sscanf(str,'%*s %f');
    end
    if (size(Read_alpha{n})>0)
        a(4)=sscanf(str,'%*s %f');
    end
    if (size(Read_beta{n})>0)
        a(5)=sscanf(str,'%*s %f');
    end
    if (size(Read_gamma{n})>0)
        a(6)=sscanf(str,'%*s %f');
    end
end
a11=a(1)*a(1); a12=a(1)*a(2)*cosd(a(6)); a13=a(1)*a(3)*cosd(a(5));
               a22=a(2)*a(2); 		     a23=a(2)*a(3)*cosd(a(4));
                      		             a33=a(3)*a(3);  
MatAA=[a11,a12,a13;
       a12,a22,a23;
       a13,a23,a33];
   
MatBB=MatAA^(-1);
