# Supplementary material for: Geometrical prediction of cleavage planes in crystal structures
Source: IUCrJ. 2021 Aug 20;8(Pt 5):793–804. doi: 10.1107/S2052252521007272 (PMC8420770; doi:10.1107/S2052252521007272)
Supplement: Supplementary file 1 [file m-08-00793-sup1.zip › V10/LatticeConstants.m]

function [L,V] = LatticeConstants(MatAA)
% LatticeConstants calculates the lattice parameters and the unit cell volume 
% 
% Examples
%        [L,V] = TransformLatticeConstants([25,0,0; 0,25,0; 0,0,25]')
%
% Description 
%       This calculated the lattice parameters from the metric tensor  
%
% Inputs:
%       - MatAA contains 3x3 matrix of dot products. It is supposed to be symmetrical so that MatAA = MatAA'
% 
% Outputs:  
%      - Ln contains 1x6 vector of lattice parameters (a,b,c,alpha,beta,gamma)
%      - V is the unit cell volume in Angstrom^3
%
% (C) Dr Semen Gorfman (Tel Aviv University). Protected by BY-NC Creative commons licesne


a1=sqrt(MatAA(1,1));
a2=sqrt(MatAA(2,2));
a3=sqrt(MatAA(3,3));
alp1=acos(MatAA(2,3)/a2/a3)*180/pi;
alp2=acos(MatAA(1,3)/a1/a3)*180/pi;
alp3=acos(MatAA(1,2)/a1/a2)*180/pi;
L=[a1,a2,a3,alp1,alp2,alp3];
V=sqrt(det(MatAA));
