# Supplementary material for: Geometrical prediction of cleavage planes in crystal structures
Source: IUCrJ. 2021 Aug 20;8(Pt 5):793–804. doi: 10.1107/S2052252521007272 (PMC8420770; doi:10.1107/S2052252521007272)
Supplement: Supplementary file 1 [file m-08-00793-sup1.zip › V10/MetricTensor.m]

function [MatAA,MatBB]=MetricTensor(L)
%Calculates the lattice constants from the given meric
% (C) Dr Semen Gorfman (Tel Aviv University). Protected by BY-NC Creative commons licesne
a1=L(1); a2=L(2); a3=L(3); alp1=L(4); alp2=L(5); alp3=L(6);
a11=a1*a1; a12=a1*a2*cos(alp3*pi/180); a13=a1*a3*cos(alp2*pi/180);
           a22=a2*a2; 		a23=a2*a3*cos(alp1*pi/180);
                      		a33=a3*a3;  
MatAA=[a11,a12,a13;
       a12,a22,a23;
       a13,a23,a33];
MatBB=MatAA^(-1);
