# Supplementary material for: Geometrical prediction of cleavage planes in crystal structures
Source: IUCrJ. 2021 Aug 20;8(Pt 5):793–804. doi: 10.1107/S2052252521007272 (PMC8420770; doi:10.1107/S2052252521007272)
Supplement: Supplementary file 1 [file m-08-00793-sup1.zip › V10/OrientMatrixXA.m]

function UA = OrientMatrixXA(MatAA,V1a,V2a)
%OrientMatrixXA calculates the orientation matrix of the crystal
% (C) Dr Semen Gorfman (Tel Aviv University). Protected by BY-NC Creative commons licesne
%
% Inputs
%  - MatAA is the 3x3 matrix of dot products
%  - V1a is 1x3 array, containing the crystallographic coordinates of which is supposed to be parallel to the X-axis
%  - V1a is 1x3 array, containing the crystallographic coordinates of which is supposed to be parallel to the XY-plane


%Calculates the third vector (it is parallel to the cross product of V1a and V1b) 
MatBB = MatAA^(-1); 
V3a = cross(V1a,V2a)*MatBB;  

%Calculation of vector Lengthes
LV1a = (V1a*MatAA*V1a')^0.5;  
LV2a = (V2a*MatAA*V2a')^0.5;  
LV3a = (V3a*MatAA*V3a')^0.5;  

V1au = V1a / LV1a; 
V2au = V2a / LV2a; 
V3au = V3a / LV3a;

%Calculation of the angle between V1a, and V2a

cosA12=V1au*MatAA*V2au';
sinA12=(1-cosA12^2)^(0.5);

Mau = [V1au', V2au', V3au']; % Form the matrix whose columns are the coordinates of these three vectors relative to crystallographic coordinate system
Mau1 = Mau^(-1);

Mac = [1,0,0; cosA12,sinA12,0; 0,0,1]'; %The same relative to the Cartesian coordinate system

%Let us now apply the equation UA*Mau = Mac, which immediately give UA =
%Mac*inv(Mau);

UA = Mac*Mau1;
