# Supplementary material for: Geometrical prediction of cleavage planes in crystal structures
Source: IUCrJ. 2021 Aug 20;8(Pt 5):793–804. doi: 10.1107/S2052252521007272 (PMC8420770; doi:10.1107/S2052252521007272)
Supplement: Supplementary file 1 [file m-08-00793-sup1.zip › V10/ProgramsList]

LatticeConstants.m  (x, help ready)
TransformLatticeConstants.m (x, help ready)  
Beta_to_Uij.m  (x, help ready)
DecodeDescriptors.m (x, help ready)
AtomicNumberByName.m (x, help ready)
LatticeCIF.m (x, help ready)
SymmetryOperationsCIF.m (x, help ready)
ExtractCIFStructure.m (x, help ready)
SpaceFillingFunction.m (x, help ready)
OrientMatrixXA.m (x, help ready)
CalculateClusterOfAtoms_XYZ.m (x, help ready)
rhoT.mat (prestored tables of electron densities) (x)
RecognizeSpecialPosition.m (x, help ready)
SiteMultiplicityAuto.m (x, help ready)
PeriodicTableNames.mat (x)
CreateHKLList.m (x, help ready)
FullListFromGeneratorsAuto.m (x, help ready)
CombineSymmetryOperations.m (x, help ready)
ConverSFFtoNewUnitCell.m (x, help ready)
GammaList_ED.m (x, help ready)
GapCleavageAbilityListFromData.m (x)
AverageGamma.m (x, help ready)
FindGapLength.m (x, help ready)
