# Supplementary material for: Geometrical prediction of cleavage planes in crystal structures
Source: IUCrJ. 2021 Aug 20;8(Pt 5):793–804. doi: 10.1107/S2052252521007272 (PMC8420770; doi:10.1107/S2052252521007272)
Supplement: Supplementary file 1 [file m-08-00793-sup1.zip › V10/RecognizeSpecialPosition.m]

function XYZ = RecognizeSpecialPosition(XYZ)
% RecognizeSpecialPosition 
% 
% Examples
%        XYZ = RecognizeSpecialPosition([0.3333,0.2501,0.34])
%
% Description 
%        This function will (up to the third decimal point) round the values of the coordinates in such a way that the coordinate will become 1/3,1/2,1/4 or 0  
%
% Inputs:
%       - XYZ is 1:3 vector of the coordinates
% 
% Outputs:  
%      - XYZ is 1:3 vector of the coordinates
%
% (C) Dr Semen Gorfman (Tel Aviv University). Protected by BY-NC Creative commons licesne

SP = [0,1/2,1/4,1/3,2/3,3/4,1]; 
for n = 1:3
   d = XYZ(n) - SP; 
   ind = find(abs(d)<1e-3); %The position is down to the third decimal point close to the special one
   if (numel(ind)>0)
        XYZ(n) = SP(ind); 
   end
end
