# Supplementary material for: Geometrical prediction of cleavage planes in crystal structures
Source: IUCrJ. 2021 Aug 20;8(Pt 5):793–804. doi: 10.1107/S2052252521007272 (PMC8420770; doi:10.1107/S2052252521007272)
Supplement: Supplementary file 1 [file m-08-00793-sup1.zip › V10/SiteMultiplicityAuto.m]

function [M,MS]  =  SiteMultiplicityAuto(R,SymMatrix,SymVector)
% SiteMultiplicityAuto determines the multiplicities of atomic positions in
% a unit cell
% 
% Inputs
%   - R is the vector of the coordinates (crystallographic)
%   - SymMatrix and SymVector are the symmetry operations as they are obtaines by SymmetryOperationsCIF function
%
% Outputs
%  - M is the number of symmetry equivalent positions in the unit cell
%  - MS is the site symmetry multiplicity
%
%  (C) Dr Semen Gorfman (Tel Aviv University). Protected by BY-NC Creative commons licesne
R0 = R - floor(R);
Nv = size(R0,1);
N = size(SymMatrix,3);
M = ones(Nv,1);
Rfull(1:Nv,1:3,1:N) = 0;
for n = 1:N
    Rn = (SymMatrix(:,:,n)*R0' + SymVector(:,n)*ones(1,Nv))';
    Rn = Rn - floor(Rn);
    Rn = round(Rn*1000)/1000;
    Rfull(:,:,n) = Rn;
end

for m = 1:Nv
    Matr = squeeze(Rfull(m,:,:))';
    Matr2 = unique(Matr,'rows');
    M(m) = size(Matr2,1);   
end
MS = N*M.^(-1);
