# Supplementary material for: Geometrical prediction of cleavage planes in crystal structures
Source: IUCrJ. 2021 Aug 20;8(Pt 5):793–804. doi: 10.1107/S2052252521007272 (PMC8420770; doi:10.1107/S2052252521007272)
Supplement: Supplementary file 1 [file m-08-00793-sup1.zip › V10/SpaceFillingFunction.m]

function [XC,YC,ZC,X,Y,Z,SFF,MatAA,SymMatrix] = SpaceFillingFunction(CIF_File,Ngridpoints)
%SpaceFillingFunction calulates the values of electron density on the grid of predefined size
%
%Inputs 
%  - CIF_File is the path to the CIF file
%  - Ngridpoints is 1x3 array containing the number of grid points along each unit cell edge covering the interval [0,1)
%
%Outputs
%  - XC, YC, ZC, X, Y, Z are the Cartesian and crystallographic coordinates of the points on the grid
%  - SFF is the resulting electron density (the same size as X)
%  - MatAA is the matrix of dot products between the lattice vectors
%  - SymMatrix contains all the rotation parts of symmetry operations
%
% (C) Dr Semen Gorfman (Tel Aviv University). Protected by BY-NC Creative commons licesne
dmax = 3; %Electron density decays practically to zero at this distacne to the atoms

% The calculations are done according to the information contained in the
% CIF file (However the ADPs might be a bit smaller there, so they have to be increased manually).   

load('rhoT','rhoT','r'); %Here we will load the tables of electron density
%We will now generete the mesh with the size N(1),N(2),N(3) which spans the
%crystallographic coordinates betweem 0 and num_cells(1), 0 and
%num_cells(2), 0 and num_cells(3)
num_cells = [1,1,1];

x = linspace(0,num_cells(1),Ngridpoints(1)+1); x(end) = [];
y = linspace(0,num_cells(2),Ngridpoints(2)+1); y(end) = [];
z = linspace(0,num_cells(3),Ngridpoints(3)+1); z(end) = [];

[X,Y,Z] = meshgrid(x,y,z);
[MatAA,~,SymMatrix,SymVector,ZA,occ,R]=ExtractCIFStructure(CIF_File); 
UA = OrientMatrixXA(MatAA,[1,0,0],[0,1,0]); %This will create the orientation matrix, such that a1 is parallel e1 and a2 is in the e1e2 plane

[~,TableC] = CalculateClusterOfAtoms_XYZ(MatAA,UA,SymMatrix,SymVector,ZA,occ,R,num_cells,dmax);

% X,Y,Z = Crystallographic coordinates in the unit cell.
% Each of which is a matrix!
% Transforming X,Y,Z to cartesian coordinates

XC = UA(1,1)*X + UA(1,2)*Y + UA(1,3)*Z; 
YC = UA(2,1)*X + UA(2,2)*Y + UA(2,3)*Z;
ZC = UA(3,1)*X + UA(3,2)*Y + UA(3,3)*Z; 

SFF= 0; 
%Now we will find all the atoms that are within the sphere of the radius

XYZ0 = TableC(:,3:5); %Getting Cartesian coordinates 
Natoms = size(TableC,1); 

%Now we will start the loop over all the atoms in the cluster
for n=1:Natoms
    Zn = TableC(n,1);   
%Now we will extract the distance to the center of the atom in Angstrom
    dR2 = ((XC - XYZ0(n,1)).^2 + (YC - XYZ0(n,2)).^2 + (ZC - XYZ0(n,3)).^2).^2; 
%And interpolate the value of atomic electron density    
    rho_n = interp1(r,rhoT{Zn},dR2,'linear',0);
    SFF = SFF + abs(rho_n);
end
