# Supplementary material for: Geometrical prediction of cleavage planes in crystal structures
Source: IUCrJ. 2021 Aug 20;8(Pt 5):793–804. doi: 10.1107/S2052252521007272 (PMC8420770; doi:10.1107/S2052252521007272)
Supplement: Supplementary file 1 [file m-08-00793-sup1.zip › V10/SymmetryOperationsCIF.m]

function [SymMatrix,SymVector] = SymmetryOperationsCIF(f)
% SymmetryOperationsCIF reads the symmetry operations from the CIF file
% 
% Examples
%         [SymMatrix,SymVector] = SymmetryOperationsCIF('Si.cif')
%
% Description 
%         This function automatically reads out all the symmetry operations from the CIF file
%
% Inputs:
%       - f is the path to the CIF file (should bhe given in '')
% 
% Outputs:  
%      -  SymMatrix is the 3x3xN array where N is the number of symmetry operations
%      -  SymVector is the 3xN array where N is the number of symmetry operations
%
% (C) Dr Semen Gorfman (Tel Aviv University). Protected by BY-NC Creative commons licesne

if ischar(f)
    file = textread(f,'%s','delimiter','\n','whitespace',''); %Read the information from the CIF file
else
    file = f;
end
%The line with the symmetry is recognized as the line with two commas

SymMatrix = zeros(3,3,216); %The maximum number of symmetry operations expected in the file
SymVector = zeros(3,216); 

flag = 1; n = 0;
while flag
    n = n + 1;
    str = file{n};    
    L = find([strfind(str,'_symmetry_equiv_pos_as_xyz'),strfind(str,'_space_group_symop_operation_xyz')]);
    if (numel(L)>0)
%The corresponding line is located
        flag = 0; 
        NStart = n + 1;
    end
end

flag = 1;
n = NStart;
Nfound = 0; 
while flag
    [S,d]=DecodeCIFline(file{n});
    if ~(det(S)==0)
        Nfound=Nfound+1;
        SymMatrix(:,:,Nfound)=S;
        SymVector(:,Nfound)=d;
    else
        flag = 0;
    end
    n = n + 1;
end
SymMatrix(:,:,(Nfound+1):end) = [];
SymVector(:,(Nfound+1):end) = [];


function [S,d]=DecodeCIFline(Line)
%Recognizes the symmetry operation in the line
Commas=strfind(Line,','); %Locate commas in the line, the line should have two comas, separating the symmetry operations
if (numel(Commas)==2)
    str{1}=[' ',Line(1:Commas(1)-1)]; %Supposed to be the first entry in the e.g. x,
    str{2}=Line(Commas(1):Commas(2)-1); %Supposed to be the second one entry, e.g. y
    str{3}=Line(Commas(2):end); %Supposed to be the third one, e.g. z
    S = zeros(3,3); d = eye(3,1); 
    for n=1:3
        st=str{n};
        d(n)=0;        
        C100 = find([strfind(st,' x'),strfind(st,',x'),strfind(st,'+x'),strfind(st,' X'),strfind(st,',X'),strfind(st,'+X'),strfind(st,'''X'),strfind(st,'''x')]);
        C010 = find([strfind(st,' y'),strfind(st,',y'),strfind(st,'+y'),strfind(st,' Y'),strfind(st,',Y'),strfind(st,'+Y'),strfind(st,'''Y'),strfind(st,'''y')]);
        C001 = find([strfind(st,' z'),strfind(st,',z'),strfind(st,'+z'),strfind(st,' Z'),strfind(st,',Z'),strfind(st,'+Z'),strfind(st,'''Z'),strfind(st,'''z')]);
        Cm100 = find([strfind(st,'-x'),strfind(st,'-X')]);
        C0m10 = find([strfind(st,'-y'),strfind(st,'-Y')]);
        C00m1 = find([strfind(st,'-z'),strfind(st,'-Z')]);
        
        CCodes = {C100,C010,C001,Cm100,C0m10,C00m1}; 
        V = [1,0,0; 0,1,0; 0,0,1; -1,0,0; 0,-1,0; 0,0,-1];
        
        for m = 1:numel(CCodes)
           if (numel(CCodes{m})>0)
                S(n,:) = S(n,:) + V(m,:);
           end
        end
        d05 = find([strfind(st,'+1/2'),strfind(st,' 1/2'),strfind(st,',1/2'),strfind(st,'''1/2'),strfind(st,'0.5')]);
        d13 = find([strfind(st,'+1/3'),strfind(st,' 1/3'),strfind(st,',1/3'),strfind(st,'''1/3')]);
        d23 = find([strfind(st,'+2/3'),strfind(st,' 2/3'),strfind(st,',2/3'),strfind(st,'''2/3')]);
        d16 = find([strfind(st,'+1/6'),strfind(st,' 1/6'),strfind(st,',1/6'),strfind(st,'''1/6')]);
        d56 = find([strfind(st,'+5/6'),strfind(st,' 5/6'),strfind(st,',5/6'),strfind(st,'''5/6')]);
        d14 = find([strfind(st,'+1/4'),strfind(st,' 1/4'),strfind(st,',1/4'),strfind(st,'''1/4')]);
        d34 = find([strfind(st,'+3/4'),strfind(st,' 3/4'),strfind(st,',3/4'),strfind(st,'''3/4')]);
        dm13 = find(strfind(st,'-1/3'));
        dm16 = find(strfind(st,'-1/6'));
        
        dCode = {d05,d13,d23,d16,d56,d14,d34,dm13,dm16}; 
        V = [0.5,1/3,2/3,1/6,5/6,1/4,3/4,-1/3,-1/6];        
        
        for m = 1:numel(dCode)
            if (numel(dCode{m})>0)
                d(n) = d(n) + V(m);
            end
        end
    end
else
    S=0; d=0;
end
