# Supplementary material for: Geometrical prediction of cleavage planes in crystal structures
Source: IUCrJ. 2021 Aug 20;8(Pt 5):793–804. doi: 10.1107/S2052252521007272 (PMC8420770; doi:10.1107/S2052252521007272)
Supplement: Supplementary file 1 [file m-08-00793-sup1.zip › V10/TransformLatticeConstants.m]

function [Ln,Volume_n] = TransformLatticeConstants(L,M)
% TransformLatticeConstants transforms the lattice parameters 
% 
% Examples
%        [Ln_new,Volume_new] = TransformLatticeConstants(L_old,[0,0.5,0.5;0.5,0,0.5; 0.5,0.5,0]')
%
% Description 
%       This function transforms the lattice parameters between two coordinate different lattice settings 
%
% Inputs:
%       - L contains the lattice parameters before the transformations a,b,c,alpha,beta,gamma for example L = [4,4,4,90,90,90]
%       - L can alternatively be [3x3] matrix of dot products. The program will automatically define if it is the case of not
%       - M contaions 3x3 transformation matrix. The columns of this matrix are the coordinates of new basis vectors relative to the old basis vectors 
% 
% Outputs:  
%      - Ln_new are the transformed lattice parameters / matrix of dot product
%      - Volume_n is the volume of the transformed unit cell
%
%  (C) Dr Semen Gorfman (Tel Aviv University). Protected by BY-NC Creative commons licesne

S=size(L);
if (S==[1,6])
    G=MetricTensor(L); %Calculate the metric tensor
    Gn=M'*G*M; %Transform it to the new coordinate system
    Ln=LatticeConstants(Gn); %Go back to the lattice parameters
    Volume_n=sqrt(det(Gn));
else
    Ln=M'*L*M; %Transform it to the new coordinate system   
    Volume_n=sqrt(det(Ln));
end
